# Supplementary material for: Mobile Apps for Heart Rate Variability: App Store Search and Content Analysis
Source: JMIR Cardio. 2026 Jul 17;10:e84764. doi: 10.2196/84764 (PMC13378409; doi:10.2196/84764)
Supplement: Multimedia Appendix 2 [file cardio-v10-e84764-s002.xlsx]

## Sheet: Supp table
Application name	Developer	Year of Release	Year of last update	Number of downloads	Platform/store	Payment model	App type	Data storage method	Device type	Sensor Type	Sensor Location	HRV Measurement protocol	Recording duration	Category data displayed	Metric domain	HRV metrics derived	Self-reported stressors	Reminders	Scientific evidence	Feedback/information provided	Excess to Export data
#1 Heart Rate Monitor Pro	Buklya LTD	2024	2025	<5K	Apple	Free with in-app purchases	Primary measurement	Cross-application tracking permitted; non-identifiable data may be collected	phone camera	PPG
59 Breaths: Improve HRV	59 Breaths Inc.	2023	2025	<5k	Apple	Free with in-app purchases	Aggregator	Data collected but not linked to your identity	apple watch	PPG	wrist	Measurement done by Apple						Not needed		breathing exercises to improve HRV
AccuRate Heart Rate Monitor	Oxford Fitness Ltd	2021	2025	10K	Apple	Free with in-app purchases	Primary measurement	Cross-application tracking permitted; non-identifiable data may be collected	phone camera	PPG
acentas HR Monitor	acentas GmbH	2017	2023	no estimate	Google	Free	Primary measurement	Data not collected	Bluetooth Smart cheststrap	ECG	chest	The deviation of seperate heartbeats is displayed in miliseconds during activity	flexible	parameters	Time domain metrics	R-R intervals in ms				No context	Yes
Amovan Ring	AMOVAN LIMITED	2023	2026	no estimate	Google	Free	Primary measurement	Data collected but is encrypted in transit	Amovan Ring	PPG	finger					continouosly				Provides actionable tips for stress management
Athlytic: AI Fitness Coach	MyndArc, LLC	2021	2026	10K	Apple	Free with in-app purchases	Aggregator	Data not collected	apple watch	PPG	wrist	Measurement done by Apple	Continuous	personal trends	Time domain metrics	SDNN (apple) or rSMSSD (calculate by app)	Yes	Not needed	scientific references	Present a 1-100% score of recovery (average sleeping HRV used), and provides a target exertion range with suggested workouts	via apple health
AutoSleep: Watch Sleep Tracker	Tantissa	2016	2025	no estimate	Apple	One-time Purchase	Aggregator	Data not collected	apple watch	PPG	wrist	measurement done by apple or morning HRV with breath app (1minute)			Time domain metrics	SDNN (apple)		Not needed	No	readiness score based on HRV and morning report	Yes
AutoStress: Stress Monitor	永涛 宗	2024	2024	<5K	Apple	Free	Aggregator	Data not collected	apple watch	PPG	wrist
BetterMe: Health Coaching	BetterMe Limited	2017	2026	440K	Google	Free with in-app purchases	Primary measurement	Data collected but is encrypted in transit	BetterMe Fitness Tracker	PPG	wrist	continously measuring			time-domain metrics			Not needed
Bevel: All-In-One Health App	Finerpoint, Inc,	2024	2026	230K	Apple	Free with in-app purchases	Aggregator	Collection of both identifiable and non-identifiable data	apple watch	PPG	wrist	HRV calculated by averaging values during sleep	Continuous	personal trends	Time domain metrics	SDNN (apple), RMSSD	Yes			daily readiness, recovery score, strain score, stress scores, energy bank, personalised recommendations for trainnig
BioForce HRV	Performance Sports Inc.	2012	2020	no estimate	Apple	Free	Primary measurement	No details provided	BioForce HRV system	PPG
BioSign HRV	BioSign GmbH	2022	2025	no estimate	Apple / Google	Free	Primary measurement	Data collected and linked to your identity	Polar H7, H9, H10 or Kyto HRM or Qiu+	Multiple sensors	multiple					short term HRV			scientific references
Biostrap	Biostrap	2017	2023	no estimate	Google	Free with in-app purchases	Primary measurement	Data collected but is encrypted in transit	Brand-specific wearable	PPG						RMSSD			scientific references	training guidance, stress score, ANS balance, recovery score
Blood Oxygen App- Watch	199 Developments Private Limited	2024	2026	<5K	Apple	Free with in-app purchases	Primary measurement	Collection of both identifiable and non-identifiable data	phone camera	PPG	finger				Time domain metrics	SDNN			Yes	stress scores	Yes
Blood Pressure app BreathNow	Cardio Calm Ltd	2024	2025	no estimate	Apple	Free with in-app purchases	Hybrid	Cross-application tracking permitted; identifiable data may be collected.	apple watch or phone camera	PPG	multiple	Measurement depends on specific device	device dependent	personal trends	Time domain metrics	RMSSD, SDNN (apple)	Yes	Yes	scientific references	recommendations on how to interprete HRV	Yes
Blood Pressure Pulse Monitor	199 Developments Private Limited	2023	2026	<5K	Apple	Free with in-app purchases	Primary measurement	Data not collected	phone camera	PPG	finger				Time domain metrics	SDNN
Blood Pressure Tracker SmartBP	Evolve Medical Systems LLC	2012	2026	40K	Apple	Free with in-app purchases	Aggregator	Cross-application tracking permitted; identifiable and non-identifiable data may be collected	apple watch	PPG	wrist	Measurement done by Apple			Time domain metrics	SDNN (apple)	Yes	Not needed	scientific references		Yes
boAt Wearables	Imagine Marketing Limited	2021	2025	130K	Google	Free	Primary measurement	Data collected and is not encrypted in transit	brand-specific wearable	PPG	wrist						Yes	Yes		stress levels, recovery status and overall wellness	Yes
Body Insight: Smart Longevity	Justinas Jakunas	2023	2026	<5K	Apple	Free with in-app purchases	Aggregator	Data not collected	apple watch	PPG	wrist
BodyWave: Health tracker	Shenzhen Proudlong Health Co., Ltd	2024	2026	80K	Apple	Free with in-app purchases	Aggregator	Cross-application tracking permitted; non-identifiable data may be collected	apple watch	PPG	wrist	measurement done by apple	Continuous	personal trends	Time domain metrics	SDNN (apple)		Not needed		stress status
BP & Heart Rate Monitor	Sudhir Sondarva	2022	2026	<5K	Apple	Free with in-app purchases	Primary measurement	Cross-application tracking permitted; identifiable data may be collected.	phone camera?	PPG	finger										Yes
BP Track - Heart Rate Monitor	昶安 周	2023	2024	<5K	Apple	Free with in-app purchases	Primary measurement	Cross-application tracking permitted; non-identifiable data may be collected	phone camera	PPG
BP Tracker Pro - Health Report	勇 解	2024	2024	no estimate	Apple	Free with in-app purchases	Aggregator	Cross-application tracking permitted; non-identifiable data may be collected	various health devices and apps	Multiple sensors
BradBeat HRV	Bradventures LLC	2019	2026	no estimate	Apple	One-time Purchase	Primary measurement	Data collected and linked to your identity	Bluetooth ECG HRM or brand-specific wearable	Multiple sensors	multiple	morning checkup	ultra short	personal trends	Time and frequency domain measurements	32 different HRV metrics LF, HF, LF/HF, RMSSD, SDNN	Yes	Yes	scientific references	If stress treshold is reached, app prompts with a deep breathing screen. Recommendation about training based on HRV	Yes
Breath & Heart	iamHeart Inc	2022	2025	no estimate	Apple / Google	Free with in-app purchases	Primary measurement	Data collected and linked to your identity	phone camera	PPG	finger
Breath Ball: Breathing & HRV	Fun Driven	2017	2026	<5K	Google	Free	Primary measurement	Data not collected	bluetooth HRM	Multiple sensors	multiple	sit down confortable, breathe in rhythm	ultra short	personal trends	Time domain, frequency domain, and non-lineair measurements	RR intervals, RMSSD, SDNN, pNN50, RSA, VLF, LF, HF, LF/HF ratio, poincare plots	Yes	Yes	scientific references	guided training exercises and coherence	Yes
Breathe Flow	Vagus Health Ltd	2022	2024	no estimate	Google	Free with in-app purchases	Primary measurement	Data collected but is encrypted in transit	Apple, Galaxy and Withings ECG smartwatches	PPG	wrist	30 sec ECG test, sit by a table. Advise 3x daily							Yes	personalised advice on how to improve breathing and reduce stress with AI
Breathing & HRV: MindBreath	199 Developments Private Limited	2021	2025	<5k	Apple	Free with in-app purchases	Primary measurement	Cross-application tracking permitted; identifiable and non-identifiable data may be collected	phone camera	PPG	finger	60sec reading			Time and frequency domain measurements	SDNN, rMSSD, SDSD, pNN20, pNN50, HF and LF			No
BreathTuner HRV	Erwin Gabler	2021	2026	no estimate	Apple	Purchase with in-app purchases	Primary measurement	Data not collected	bluetooth ECG HRM, phone camera or PPG HRM	Multiple sensors	multiple	in morning or during a break, choose a seat with back. It's a resonance breathing exercise	ultra short	personal trends	Time and frequency domain measurements	RMSSD, SDNN, pNN50, LF HF, variabiity	Yes	Yes	scientific references	breathing exercises to improve HRV	Yes
Camera Heart Rate Variability	A.S.M.A B.V.	2014	2025	no estimate	Apple / Google	One-time Purchase	Primary measurement	Data collected but not linked to your identity	phone camera	PPG	finger	resting or during activity	ultra short	parameters	Time and frequency domain measurements	R-R interval, AVNN, SDNN, rMSSD, pNN50, LF, HF, LF/HF	No	No	product-specific validation	No context	Yes
CapyMood: Daily Stress Tracker	PixelPunk Inc.	2023	2024	<5K	Apple	Free with in-app purchases	Aggregator	Data collected but not linked to your identity	apple watch	PPG	wrist	measuring done by Apple, everytime of the day
Cardi Mate: Heart Rate Monitor	Gismart Ltd	2021	2025	10K/<5K	Apple / Google	Free with in-app purchases	Aggregator	Cross-application tracking permitted; non-identifiable data may be collected	apple watch	PPG	wrist
CardiioHealth: Good Lifestyle	宪辉 赵	2024	2026	<5K	Apple	Free with in-app purchases	Primary measurement	Cross-application tracking permitted; non-identifiable data may be collected	phone camera	PPG	finger
CardioBot: Heart Rate Monitor	Majid Jabrayilov	2016	2025	<5K	Apple	Free with in-app purchases	Aggregator	Data collected but not linked to your identity	apple watch	PPG	wrist	Measurement done by Apple	Continuous	personal trends	Time domain metrics	SDNN (apple)	Yes	Not needed	No	recommendation system on improving cardivascular health	No
Check Heart Rate Now	Epiphany Digital Ltd.	2023	2026	<5k	Apple	Free with in-app purchases	Primary measurement	Cross-application tracking permitted; non-identifiable data may be collected	phone camera	PPG	finger
Check Pulse - Stress Monitor	Ivan Petrashka	2021	2026	10K	Apple	Free with in-app purchases	Primary measurement	Cross-application tracking permitted; non-identifiable data may be collected	phone camera	PPG	finger									score 0-100%	Yes
Colorange - HRV Stress Monitor	YAO SHIBIN	2024	2024	no estimate	Apple	Free with in-app purchases	Aggregator	Data not collected	apple watch	PPG	wrist
Complete HRV	Kaasa solution GmbH / Complete Coherence Ltd.	2023	2024	no estimate	Apple	Free	Primary measurement	Data not collected	Brand-specific wearable	ECG	chest	continously measuring	Continuous	normal range	Time and frequency domain measurements		Yes	Not needed	scientific references	breathing exercises to improve HRV and energy audit report	On request
Complete: Wellbeing & Emotions	Complete Coherence	2021	2026	<5K	Apple / Google	Free with in-app purchases	Aggregator	Data collected but is encrypted in transit	bluetooth HRM	Multiple sensors	multiple	at rest, during resonant breathing	short	parameters			No	Yes	scientific references	coherence score	No
Da Fit	MO YOUNG LTD	2017	2026	960K	Google	Free	Primary measurement	Data not collected	Da Fit smartwatch	PPG						time domain metrics
Daily Health - Healthy Routine	Joysmore	2024	2024	30K	Apple	Free with in-app purchases	Primary measurement	Cross-application tracking permitted; identifiable data may be collected.	phone camera	PPG	finger
DailyBeat HRV	SweetWater Health	2016	2025	no estimate	Apple	One-time Purchase	Primary measurement	Collection of both identifiable and non-identifiable data	bluetooth ECG HRM	ECG	multiple	morning measurement	ultra short	personal trends	Time and frequency domain measurements	32 different HRV metrics LF, HF, LF/HF, RMSSD, SDNN	Yes	Yes	scientific references	stress levels, resilience and balance score	Yes
ECG Analysis for Polar H10	Biosignals Solutions	2022	2026	no estimate	Google	Free with in-app purchases	Primary measurement	Data collected but is encrypted in transit	Polar H10	ECG	chest	same time and conditions each day, ideally right after waking up	flexible	personal trends	time domain metrics and non-linear measuremets	pNN50, pNN200, RMSSD and poincare plots	Yes	No	scientific references	recovery index	Yes
ECG heart analyze - watch	199 Developments Private Limited	2023	2026	<5k	Apple	Free with in-app purchases	Aggregator	Data not collected	apple watch	PPG	wrist				Time domain metrics	R-R intervals				advise for training today
ECG Logger for Polar H10	Matti Mononen	2019	2025	no estimate	Google	Free with in-app purchases	Primary measurement	Data not collected	Polar H10	ECG	chest					R-R intervals					Yes
Eclipse Yourself: Health Watch	Tantissa Holdings	2023	2025	<5K	Apple	Free with in-app purchases	Aggregator	Data not collected	apple watch	PPG	wrist	Sleep HRV or breathing session after wake up	device dependent	personal trends	Time domain metrics	SDNN (apple)		Not needed		recovery and readiness based on HRV	Yes
Elite HRV: Wellness & Fitness	Elite HRV Inc	2014	2025	<5K	Apple / Google	Free with in-app purchases	Primary measurement	Data collected and linked to your identity	Bluetooth HRM	Multiple sensors	multiple	morning HRV reading	ultra short	personal trends	Time domain metrics	ln(RMSSD)	Yes	Yes	product-specific validation	morning readiness score + HRV guided biofeedback breathing program, ANS balance gauge	Yes
Elonga	mySASY a.s.	2021	2026	<5K	Apple	Free	Primary measurement	Cross-application tracking permitted; identifiable data may be collected.	elonga device	PPG
Empirical: Heart Health	Empirical Health, Inc.	2023	2026	<5K	Apple	Free with in-app purchases	Aggregator	Collection of both identifiable and non-identifiable data	apple watch or bluetooth monitors	Multiple sensors	multiple				Time domain metrics	SDNN (apple)
ENGY - Health Monitoring based	Mobile Dimension LLC	2019	2024	no estimate	Google	Free with in-app purchases	Primary measurement	Data collected but is encrypted in transit	EngyBeat device or HRM	Multiple sensors	multiple	right after waking	short	normal range	Time domain, frequency domain, and non-lineair measurements	SDNN, RMSSD, PNN50, LF, HF, LF/HF ratio and non0linear			scientific references	Total power and stress index based on HRV
Firstbeat Life	Firstbeat Technologies	2020	2026	<5K	Apple / Google	Free	Primary measurement	Data collected and linked to your identity	Brand-specific wearable	ECG	chest	few days during the week continously	Continuous	normal range	Time domain metrics	RMSSD, R-R intervals	Yes	Not needed	product-specific validation	stress and recovery balancce 0-100	Yes
Fitbit	Google LLC	2012	2026	160K	Google	Free with in-app purchases	Primary measurement	Data collected but is encrypted in transit	Brand-specific wearable	PPG	wrist	during sleep longer than 3 hours	Continuous	personal trends	Time domain metrics	Time domain metrics	No	Not needed	No	Healt metric alert if you HRV falls outside your personal range. Readiness score based on HRV.	Yes
FITIV Pulse Heart Rate Monitor	MotiFIT Fitness Inc.	2015	2026	<5K	Apple / Google	Free with in-app purchases	Aggregator	Cross-application tracking permitted; identifiable and non-identifiable data may be collected	bluetooth HRM	Multiple sensors	multiple	Measurement depends on specific device	device dependent	personal trends	Time domain metrics	time domain metrics	No	No	No	stress score, recovery, and body battery score based on HRV	via apple health
Fitness Stress HRV	Campus Ignazio	2021	2021	no estimate	Google	One-time Purchase	Primary measurement	Data not collected	heartrate sensor	Multiple sensors		in the morning before breakfast
FITTR HART: Smart Ring	FITTR - Fitness & Personal Training	2024	2026	no estimate	Google	Free	Primary measurement	Data collected but is encrypted in transit	Brand-specific wearable	PPG	finger	continously measuring	Continuous	personal trends	Time domain metrics	SDNN	No	Not needed	No	Recovery percentage and stress levels based on HRV	No
FitWoody: Health Tracker	Chubby Studio S.L.	2023	2026	<5K	Apple	Free with in-app purchases	Aggregator	Collection of both identifiable and non-identifiable data	apple watch	PPG	wrist									physical readiness
FlameInSound	Patrick Botte	2017	2026	no estimate	Apple	One-time Purchase	Primary measurement	Data not collected	Polar H7 or Berry finger clip	Multiple sensors	multiple
Flowtime: Meditation & Relax	Entertech Co., Ltd.	2020	2025	no estimate	Google	Free with in-app purchases	Primary measurement	Data collected but is encrypted in transit	Flowtime Headband	Multiple sensors	Head	Biofeedback training	ultra short	personal trends	Time domain metrics				scientific references	stress score, coherence, breathing exericses
Frontier X	Fourth Frontier Technologies Privated Limited	2019	2026	no estimate	Google	Free with in-app purchases	Primary measurement	Data collected but is encrypted in transit	Frontier X2 HRM	ECG	chest	continously measuring					Yes	Not needed	Yes	readiness score based on HRV	Yes
Garmin Connect	Garmin	2013	2026	560K/290K	Apple / Google	Free	Primary measurement	Collection of both identifiable and non-identifiable data	Brand-specific wearable	PPG	wrist	during sleep period in 5-min intervals	Continuous	personal trends	Time domain metrics	Time domain metrics	Yes	Not needed	No	HRV status based on personal baseline. Stress score based on HR and HRV data. Breathing exercises	Yes
Gentler Streak Workout Tracker	Gentler Stories LLC	2021	2026	15K	Apple	Free with in-app purchases	Aggregator	Cross-application tracking permitted; non-identifiable data may be collected	apple watch	PPG	wrist	Measurements done by Apple	Continuous	personal trends	Time domain metrics	SDNN (apple)	No	Not needed	No	peronalized training suggestions based on readiness (not score)	via apple health
GrowPal: Health & Fitness	Floating Island Technolgoy Co. Ltd.	2021	2026	160K	Apple	Free with in-app purchases	Aggregator	Data collected but not linked to your identity	apple watch	PPG	wrist	measurement by apple						Not needed
Gyroscope	Gyroscope Innovations	2016	2026	<5K	Apple	Free with in-app purchases	Aggregator	Collection of both identifiable and non-identifiable data	phone camera	PPG	finger				Time domain metrics					overall health score, AI coach
Habit Tracker	InnerGrow	2019	2026	270K	Apple	Free with in-app purchases	Aggregator	Cross-application tracking permitted; non-identifiable data may be collected	apple health compatible devices	Multiple sensors	depends on device						Yes	Yes
Heads Up Health 1.0 (Legacy)	HeadsUpHealth	2018	2025	<5K	Apple	Free	Aggregator	Collection of both identifiable and non-identifiable data	many devices and apps	Multiple sensors	multiple	only possible with right device that measures HRV
Health - Heart Rate Monitor	Yip Tak Keung	2018	2025	<5K	Apple	Free with in-app purchases	Primary measurement	Cross-application tracking permitted; non-identifiable data may be collected	phone camera	PPG	finger									stress and readiness levels
Health App: Mood Tracker	HealthTracker Apps	2023	2025	no estimate	Google	Free with in-app purchases	Primary measurement	Data collected but is encrypted in transit	phone camera	PPG	finger	measurment several times a day, preferably when waking up in the morning, go to bed and finish workouts			Time domain metrics	SDNN, RMSSD, Mean RR, PNN50	Yes			stress score 0-100% + advice	Yes
Health Care-Healthy Life&Heart	Brimatrix Apps Limited	2023	2023	<5K	Apple	Free with in-app purchases	Primary measurement	Cross-application tracking permitted; identifiable data may be collected.	phone camera	PPG	finger
Health Connect	Google LLC	2022	2026	270K	Google	Free	Aggregator	Data collected but is encrypted in transit	different devices	Multiple sensors	multiple				Depends on device used
Health Hive: Compare Metrics	Helix Apps LTD	2022	2026	<5K	Apple	Free with in-app purchases	Aggregator	Data collected but not linked to your identity	apple watch	PPG	wrist	Measurements done by Apple	Continuous	personal trends	Time domain metrics	SDNN (apple)	No	Not needed	No	No context	Yes
Health Mate: Life&Heart Health	Robenta Digital	2023	2023	<5K	Apple	Free with in-app purchases	Primary measurement	Cross-application tracking permitted; identifiable data may be collected.	phone camera	PPG	finger										Yes
Health Partner: Heart Monitor	华南 王	2023	2026	<5K	Apple	Free with in-app purchases	Primary measurement	Cross-application tracking permitted; non-identifiable data may be collected	phone camera	PPG	finger
Health Tracker: Blood Pressure	Lite Tools Games	2023	2025	<5K	Google	Free with in-app purchases	Primary measurement	Data collected but is encrypted in transit	phone camera	PPG	finger				Time domain metrics	SDNN	Yes				Yes
HealthBit-Lifestyle&Heart Care	Panadia	2023	2024	<5K	Apple	Free with in-app purchases	Primary measurement	Cross-application tracking permitted; identifiable data may be collected.	phone camera	PPG	finger	multple times daily, particularly upon waking, before bed and after exercise									Yes
HealthCare: Heart Rate Monitor	轩 李	2023	2026	<5K	Apple	Free with in-app purchases	Primary measurement	Cross-application tracking permitted; non-identifiable data may be collected	phone camera	PPG	finger
Healthy Life-Heart&Diet Health	Oceanevo Global	2023	2023	<5K	Apple	Free with in-app purchases	Primary measurement	Cross-application tracking permitted; identifiable data may be collected.	phone camera	PPG	finger	multiple times a day, particularly when wakingup, before sleep & post-workout sessions									Yes
Healthy Lifestyle Monitor	Paul Pannevis	2017	2025	no estimate	Apple	Free	Primary measurement	Data collected and linked to your identity	bluetooth HRM devices	Multiple sensors	multiple	morning measurement and evening reflection							scientific references
Healthye: Heart Rate Monitor	Healthye	2023	2026	<5K	Apple	Free with in-app purchases	Hybrid	Cross-application tracking permitted; non-identifiable data may be collected	apple watch, bluetooth HRM or phone camera	Multiple sensors	multiple	Any time during the day	ultra short	personal trends	Time and frequency domain measurements	RMSSD, SDNN, PNN50	Yes	Yes	scientific references	recovery, readiness, balance, and stress based on HRV + recommendations	Yes
Healthzilla: Healthy Habits	Missionready	2018	2022	<5k	Apple	Free	Hybrid	Collection of both identifiable and non-identifiable data	phone camera or bluetooth devices	Multiple sensors	multiple	60sec daily before getting out of bed			Time domain metrics	SDNN (apple)			Yes	recommends what activities are the best based on your stress score
Heart Analyzer: Pulse Tracker	Helix Apps LTD	2015	2026	<5K	Apple	Free with in-app purchases	Aggregator	Data not collected	apple watch	PPG	wrist	Measurements done by Apple	Continuous	normal range	Time domain metrics	SDNN (apple), RMSSD	No	Not needed	No	No context	Yes
Heart Brain Connect	Brainclinics Foundation	2022	2022	<5K	Apple	Free with in-app purchases	Primary measurement	Data not collected	polar h10	ECG	wrist								Yes
Heart Mate: Health Monitor	博岩 宜	2023	2026	<5K	Apple	Free with in-app purchases	Primary measurement	Cross-application tracking permitted; non-identifiable data may be collected	phone camera	PPG	finger							Yes
Heart Monitor Diary	Shen.AI OU	2021	2026	<5K/15K	Apple / Google	Free with in-app purchases	Primary measurement	Collection of both identifiable and non-identifiable data	phone camera and face scanning	Multiple sensors	face	Measurement depends on specific device	ultra short	personal trends	Time domain metrics	SDNN, RMSSD			scientific references	wellness score
Heart Rate - Pulse Checker	alkesh dudhat	2023	2024	<5K	Apple	Free	Primary measurement	Cross-application tracking permitted; non-identifiable data may be collected	phone camera	PPG	finger						Yes	Yes
Heart Rate - Record Health	Chai Lai	2024	2025	no estimate	Apple	Free with in-app purchases	Primary measurement	Cross-application tracking permitted; non-identifiable data may be collected	phone camera	PPG	finger										Yes
Heart Rate & BP Monitor App	Salth Eren EMRE	2024	2024	<5K	Apple	Free with in-app purchases	Primary measurement	Cross-application tracking permitted; non-identifiable data may be collected	phone camera	PPG	finger				Time domain metrics					energy and stress levels
Heart Rate App: Pulse Checker	Elzbieta Janusz	2024	2025	no estimate	Apple	Free with in-app purchases	Primary measurement	Data collected but not linked to your identity	phone camera	PPG	finger	multple times daily, particularly upon waking					Yes
Heart Rate Monitor - HR Tracker	Vadim Akhmerov	2017	2026	<5K	Apple	Free with in-app purchases	Primary measurement	Data collected but not linked to your identity	phone camera	PPG	finger
Heart Rate Monitor - Pulse App	QR Code Scanner.	2022	2026	400K	Google	Free with in-app purchases	Primary measurement	Data collected but is encrypted in transit	phone camera	PPG										Stress score 0-100% + AI doctors advice	Yes
Heart Rate Monitor - Pulse PRO	Cacao Mobile	2024	2026	15K	Google	Free with in-app purchases	Primary measurement	Data not collected	phone camera	PPG	finger	few seconds			Time domain metrics					health balance score, energy score
Heart Rate Monitor & HRV [BLE]	TwilightSirius	2023	2025	no estimate	Google	Free with in-app purchases	Primary measurement	Data collected but is encrypted in transit	bluetooth ECG HRM or phone camera	Multiple sensors	multiple	measurment in calm state preferably laying down in same environment	flexible	parameters	Time domain, frequency domain, and non-lineair measurements	SDNN, RMSSD, LF/HF, HF, LF, NN50, PNN50	No	No	scientific references	guided breathing exercises	Yes
Heart Rate Monitor . Pulse App	AKRURA PTE. LTD	2022	2026	10K	Apple	Free with in-app purchases	Primary measurement	Cross-application tracking permitted; identifiable and non-identifiable data may be collected	phone camera	PPG	finger	several times a day especially in the morning, go to bed and finish workouts			Time domain metrics						Yes
Heart Rate Monitor . Pulse Rate	Lascade	2024	2025	no estimate	Google	Free with in-app purchases	Primary measurement	Data collected but is encrypted in transit	phone camera	PPG	finger	multiple times a day, particularly when wakingup, before sleep & post-workout sessions			Time domain metrics	RMSSD, PNN50,				personalised AI insights, stress levels, expert guidance	Yes
Heart Rate Monitor Plus	APPLYFT	2020	2025	<5K	Apple / Google	Free with in-app purchases	Primary measurement	Cross-application tracking permitted; non-identifiable data may be collected	phone camera	PPG	finger				time domain metrics					stress levels
Heart Rate Monitor ϟ	Heart Rate Monitor Fitness & Health	2019	2024	<5K	Apple	Free with in-app purchases	Primary measurement	Cross-application tracking permitted; non-identifiable data may be collected	phone camera	PPG	finger				Time domain metrics	SDNN, RMSSD, mean NN, PNN50	Yes
Heart Rate Monitor: Cardiobyte	LifeWave, LLC	2024	2025	<5K	Apple	Free with in-app purchases	Hybrid	Cross-application tracking permitted; identifiable and non-identifiable data may be collected	apple health compatible device, phone camera	Multiple sensors	multiple	HRV measurement from apple health	device dependent	personal trends	Time domain metrics	Metrics from apple health, SDNN(apple)	No	No	No	openAI deeper insights	Yes
Heart Rate Monitor: Pulse	Voice Inc.	2021	2025	<5K	Apple	Free with in-app purchases	Hybrid	Cross-application tracking permitted; non-identifiable data may be collected	phone camera or apple watch	Multiple sensors	multiple	track your health status anytime, anywhere	ultra short	normal range	Time domain metrics	SDNN, RMSSD, PNN50, CoV	Yes			stress levels, energy scores, AI guidance
Heart Rate Variability Logger	A.S.M.A B.V.	2013	2025	no estimate	Apple / Google	One-time Purchase	Primary measurement	Data not collected	bluetooth ECG HRM or PPG HRM	Multiple sensors	multiple	resting or during activity	ultra short	parameters	Time domain, frequency domain, and non-lineair measurements	R-R interval, AVNN, SDNN, rMSSD, pNN50, LF, HF, LF/HF + alpha 1 from DFA	No	No	product-specific validation	aerobic threshold estimation	Yes
Heart Rate: Pulse Monitor & BP	Imageview Technology Co., Limited	2020	2025	<5K	Apple	Free with in-app purchases	Hybrid	Cross-application tracking permitted; identifiable and non-identifiable data may be collected	phone camera or apple watch	Multiple sensors	multiple				Time domain metrics					stress status
Heart Rate: Pulse Tracker	Braly	2024	2024	no estimate	Apple	Free with in-app purchases	Primary measurement	Cross-application tracking permitted; identifiable data may be collected.	phone camera	PPG	finger				time domain metrics		Yes			daily health assessments and healthy lifestyle tips. Stress score
HeartBit: Heart Health Tracker	DIGITAL NAPERAD TECHNOLOGIES LTD	2024	2026	<5K	Apple	Free with in-app purchases	Hybrid	Data not collected	apple watch or phone camera	Multiple sensors	multiple	seated comfortably, focus and relaxed	ultra short	personal trends	Time domain metrics	RMSSD, SDNN, PNN50	No	No	scientific references	stress score and heart score	No
HeartBreath HRV	Erwin Gabler	2018	2026	no estimate	Apple	Purchase with in-app purchases	Primary measurement	Data not collected	bluetooth ECG HRM or phone camera	Multiple sensors	multiple	in morning or during a break, choose a seat with back. It's a resonance breathing exercise	flexible	personal trends	Time and frequency domain measurements	RMSSD, SDNN, pNN50, LF HF, variabiity	Yes	Yes	No	intergrate optimal breathing speed	Yes
HeartFit - Heart Rate Monitor	Westwey Technologies Limited	2022	2022	<5K	Apple	Free with in-app purchases	Primary measurement	Cross-application tracking permitted; identifiable data may be collected.	phone camera	PPG	finger				Time domain metrics					stress and energy scores	Yes
Heartify: Heart Health Monitor	HEARTIFY HEALTH, INC.	2021	2026	25K	Apple	Free with in-app purchases	Primary measurement	Cross-application tracking permitted; identifiable data may be collected.	phone camera	PPG	finger	standing position, in the morning after waking up			Time and frequency domain measurements	RMSSD, VLF, HF, LF	Yes		Yes	stress, recovery and energy score	Yes
Heartlity - Heart Rate Monitor	Blakzero Oy	2023	2026	no estimate	Apple	Free with in-app purchases	Primary measurement	Data collected but not linked to your identity	phone camera	PPG	finger	maintain calmness and breathe normally			Time domain, frequency domain, and non-lineair measurements	RMSSD, AVNN, SDNN, PNN50, LF, HR, VLF, SD1, SD2 + pointcare pllot			No	stress and energy score + readiness level, daily tips	Yes
HeartMath	HeartMath Inc.	2023	2025	no estimate	Google	Free with in-app purchases	Primary measurement	Data collected but is encrypted in transit	Brand-specific wearable or phone camera	Multiple sensors	multiple	Any time during the day	ultra short	personal trends	Frequency domain metrics	coherence score	Yes	Yes	scientific references	coherence score, and exercises to improve coherence	Yes
Heartool	Shenzhen Onecoder Technology Co., Ltd	2021	2025	no estimate	Google	Free	Aggregator	Data not collected	bluetooth HRM	Multiple sensors						SDNN, RMSSD, PNN50, RR, Pointcare plot	Yes
HeartPeace	Agustin Prats	2019	2021	no estimate	Apple	Free with in-app purchases	Primary measurement	Data collected but not linked to your identity	phone camera or bluetooth devices	Multiple sensors	multiple	app for biofeedback						Yes		feedback displaying an animation and sounds resembling inner state, cardiac coherence
HeartRate+ Coherence PRO	SoftArea srl	2015	2023	<5K	Apple / Google	Free with in-app purchases	Primary measurement	Data collected but not linked to your identity	bluetooth sensor or phone camera	Multiple sensors	multiple									guided breathig sessions, cardiac coherence	Yes
HeartScan: Heart Rate Monitor	BLATT sp. z o.o.	2022	2025	<5K/no estimate	Apple / Google	Free with in-app purchases	Primary measurement	Cross-application tracking permitted; non-identifiable data may be collected	phone	SCG	chest	breathe normally							scientific references		Yes
HEARTshape - Pulse and Fitness	AgiDev AB	2017	2022	<5k	Apple	Free	Primary measurement	Collection of both identifiable and non-identifiable data	phone camera	PPG	finger						Yes
Heartspace: HRV Training	Heartspace Health Limited	2024	2024	<5K	Apple / Google	Free with in-app purchases	Primary measurement	Data collected but not linked to your identity	Brand-specific wearable	ECG	chest	one session a day of HRV biofeedback training	long	personal trends	Time and frequency domain measurements	RMSSD, coherence	No	Yes	scientific references	breathing exercises to improve HRV, coherence score	On request
HeartUp - Monitor Heart Rate	Ornitorenk Dijital Hizmetler Anonim Sirketi	2024	2025	no estimate	Google	Free with in-app purchases	Primary measurement	Data collected but is encrypted in transit	phone camera	PPG	finger									stress level based on HRV
HeartWatch: Heart Rate Monitor	Tantissa Holdings PTY LTD	2015	2025	no estimate	Apple	One-time Purchase	Aggregator	Data not collected	apple watch	PPG	wrist	breathing session via watch after waking up, first thing in the morning	ultra short	personal trends	Time domain metrics	SDNN (apple)	Yes	Not needed		readiness from autosleep app	Yes
Hearty: Heart Rate, Stress, BP	HeartyTech Co., LTD	2019	2026	<5K	Apple	Free with in-app purchases	Aggregator	Data collected but not linked to your identity	apple watch or phone camera?	Multiple sensors	multiple									AI health insights
HeartyPro: Heart Rate & Stress	HeartyTech Co., LTD	2020	2025	no estimate	Apple	Purchase with in-app purchases	Aggregator	Data collected but not linked to your identity	apple watch or phone camera?	Multiple sensors	multiple									AI health insights
Hera Leto	Well Being Digital Ltd	2018	2022	no estimate	Apple	Free	Primary measurement	Data collected and linked to your identity	bluetooth HRM or brand-specific wearable	Multiple sensors	multiple	during rest/activity	ultra short	beat pattern	Time domain metrics	RMSSD	No	No	scientific references	No context	No
HRV Analysis	HRV Analyse s.r.o.	2023	2024	no estimate	Apple	Free with in-app purchases	Primary measurement	Data not collected	Bluetooth HRM	ECG	chest	at rest and relaxation without distractions, sitting or laying down	short	personal trends	Time domain metrics	R-R intervals	Yes		scientific references	stress index and relaxation index	Yes
HRV Biofeedback	Joachim Nohl	2020	2023	no estimate	Google	Free	Primary measurement	Data not collected	phone camera	PPG	finger	biofeedback training				RMSSD
HRV Health	Roy Dalle Vedove	2021	2024	no estimate	Apple / Google	Free	Primary measurement	Collection of both identifiable and non-identifiable data	Polar H9 or H10	ECG	chest	first thing in the morning, comfortable position, calm state, breathing normally	ultra short	personal trends	time domain metrics and non-linear measuremets	RMSSD, pointcare ratio			scientific references	stresss score
HRV Health basic	Roy Dalle Vedove	2021	2022	no estimate	Apple	Free	Primary measurement	Data not collected	Polar H9 or H10	ECG	chest	first thing in the morning, comfortable position, calm state, breathing normally	ultra short	personal trends	time domain metrics and non-linear measuremets	RMSSD, pointcare ratio			scientific references	stresss score
HRV Health Pro	Roy Dalle Vedove	2022	2024	no estimate	Apple	Free	Primary measurement	Data collected but not linked to your identity	Polar H9 or H10	ECG	chest	first thing in the morning, comfortable position, calm state, breathing normally	ultra short	personal trends	time domain metrics and non-linear measuremets	RMSSD, pointcare ratio			scientific references	stresss score
HRV Monitor - HR Variability	algobase.com	2021	2025	no estimate	Google	Free	Primary measurement	Data not collected	Bluetooth HRM	Multiple sensors					Time domain metrics	SDNN, PNN50, RMSSD				Stress index
HRV Trace	Ibernetics, LLC	2017	2023	no estimate	Apple	One-time Purchase	Primary measurement	Data not collected	bluetooth ECG HRM	ECG	chest	HR measurements during the day/activity	flexible	beat pattern	No metrics, users need to be trained to see HRV differences from the HR trace	No metrics, users need to be trained to see HRV differences from the HR trace	No	No	No	No context	Yes
HRV Tracker & Stress Monitor	199 Developments Private Limited	2024	2026	<5k	Apple	Free with in-app purchases	Hybrid	Data not collected	phone camera or apple watch	Multiple sensors	multiple				Time domain metrics		Yes			stress levels, morning readiness
HRV Tracker for Watch	Sydvesti Oy	2019	2026	<5K	Apple	Free with in-app purchases	Aggregator	Data not collected	apple watch	PPG	wrist	Measurement done by Apple	Continuous	personal trends	Time domain metrics	SDNN (apple)	No	Not needed	No	Ai support	via apple health
HRV Train	Ibernetics, LLC	2019	2023	no estimate	Apple	One-time Purchase	Primary measurement	Data not collected	bluetooth ECG HRM	ECG	chest	HR measurements during the day/activity	flexible	beat pattern	No metrics, users need to be trained to see HRV differences from the HR trace	No metrics, users need to be trained to see HRV differences from the HR trace	No	No	No	No context	Yes
HRV Watch: Readiness Score	Bernhard Hering	2018	2026	<5K	Apple	Free with in-app purchases	Aggregator	Data not collected	apple watch	PPG	wrist	Measurements done by Apple	Continuous	personal trends	Time domain metrics	SDNN	No	Not needed	No	HRV readiness and recovery score, and AI analysis	via apple health
HRV: Heart Rate Cardio Monitor	Sergey Yuzepovich	2019	2022	<5K	Apple	Free with in-app purchases	Primary measurement	Data collected but not linked to your identity	phone camera	PPG	finger				Time and frequency domain measurements	SDNN, RMSSD, NN50, PNN50, LF, HF, LF/HF					Yes
HRV4Biofeedback	A.S.M.A B.V.	2020	2026	no estimate	Apple	One-time Purchase	Primary measurement	Collection of both identifiable and non-identifiable data	phone camera	PPG	finger	resonance breathing	short	beat pattern	Time and frequency domain measurements	rMSSD, LF, HF	Yes	No	product-specific validation	Biofeedback through deep breathing exercises	Yes
HRV4Training	A.S.M.A B.V.	2013	2026	no estimate	Apple / Google	One-time Purchase	Hybrid	Collection of both identifiable and non-identifiable data	bluetooth HRM (PPG and ECG) or phone camera	Multiple sensors	multiple	right after waking up	ultra short	personal trends	Time and frequency domain measurements	R-R interval, AVNN, SDNN, rMSSD, pNN50, LF, HF	Yes	No	product-specific validation	HRV-based advices helps you to adapt your trainings based on meaures of recovery	Yes
iCardiac: Heart Rate & Health	BEGAMOB GLOBAL LIMITED	2023	2026	330K	Apple	Free with in-app purchases	Hybrid	Cross-application tracking permitted; non-identifiable data may be collected	phone camera or apple watch	Multiple sensors	multiple				Time domain metrics	PNN50, RMSSD, SDNN, CoV	Yes			energy and stress levels, AI insights
iCardio Workout Tracker	Fitdigits Inc	2010	2026	<5K	Apple	Free with in-app purchases	Aggregator	Cross-application tracking permitted; identifiable data may be collected.	bluetooth sensors, apple watch	Multiple sensors	multiple	depends on device
iHeart HRV	VitalSines International Inc.	2022	2025	no estimate	Apple	Free with in-app purchases	Primary measurement	Data collected but not linked to your identity	Brand-specific wearable	PPG	finger	seated in rest	short	personal trends	frequency domain and non-lineair measurements	LF/HF	No	No	scientific references	tips to improve HRV and breathing coach	Yes
iHeart -Pulse Rate Monitor App.	kkheartmail@proton.me	2023	2026	<5K	Apple	Free with in-app purchases	Primary measurement	Cross-application tracking permitted; non-identifiable data may be collected	phone camera	PPG	finger				time domain metrics					stress, energy, tension score	Yes
iHeart: Heart Rate & Pressure	HeartyTech Co., Ltd	2020	2025	<5K	Apple	Free with in-app purchases	Primary measurement	Data not collected	phone camera	PPG	finger
Impulse - Heart Rate Monitor	Themekit tool LTD	2023	2025	<5K	Apple	Free with in-app purchases	Primary measurement	Cross-application tracking permitted; identifiable data may be collected.	phone camera	PPG	finger				time domain metrics					stress, energy, tension score
Inner Balance	HeartMath LLC	2013	2025	<5K	Apple / Google	Free	Primary measurement	Data collected and linked to your identity	Brand-specific wearable	PPG	ear	3x a day. App for coherence	short	personal trends	Frequency domain metrics	coherence score	Yes	Yes	scientific references	coherence score, and exercises to improve coherence	Yes
Instant Heart Rate: HR Monitor	Bodymatter, Inc.	2010	2026	60K	Apple	Free with in-app purchases	Primary measurement	Cross-application tracking permitted; identifiable data may be collected.	Phone camera	PPG	finger				Time domain metrics	SDNN, RMSSD	Yes				Yes
iStress: AI Stress Monitor	小姣 王	2023	2024	<5K	Apple	Free with in-app purchases	Aggregator	Data collected but not linked to your identity	apple watch	PPG	wrist	Measurement done by Apple	Continuous	personal trends	Time domain metrics					stress scoe
ithlete Train.Recover.Perform	HRV Fit Ltd.	2009	2020	no estimate	Apple	Free with in-app purchases	Primary measurement	Data not collected	Finger sensor or HRM strap	Multiple sensors	multiple	morning measurement							Yes	readiness to train, training recommendation, energy and recovery score
IVY Wellness Coach	String Health, Inc.	2015	2026	<5K	Google	Free with in-app purchases	Primary measurement	Data collected but is encrypted in transit	brand-specific wearable	PPG	wrist	overnight								cardiac coherence, readiness score
Kana DL	Jamzone	2023	2023	no estimate	Google	Free with in-app purchases	Primary measurement	Data collected but is encrypted in transit	Brand-specific wearable	ECG	chest	morning measurement	ultra short	personal trends	Time domain metrics	RMSSD	Yes	Yes	scientific references	No context	On request
KeepHeart: Pulse Tracker	秋云 陈	2023	2025	<5K	Apple	Free with in-app purchases	Primary measurement	Cross-application tracking permitted; non-identifiable data may be collected	phone camera	PPG	finger	multiple times a day, particularly when waking up, going to bed and after exercising			Time domain metrics	AVRR, SDNN				energy score
Kubios HRV	Kubios Oy	2020	2025	<5K	Apple / Google	Free	Primary measurement	Collection of both identifiable and non-identifiable data	bluetooth HRM	ECG	chest	preferably upon waking	ultra short	personal trends	time domain metrics and non-linear measuremets	RMSSD, time- and frequency domain parameters	Yes	No	product-specific validation	HRV based daily readiness	Yes
LemonHRV: Stress HRV for Watch	Magic Goose	2024	2026	25K	Apple	Free with in-app purchases	Aggregator	Data not collected	apple watch	PPG	wrist	Measurement done by Apple			time domain metrics	SDNN (apple)				stress score
Lief App	BrainBot, Inc	2017	2025	no estimate	Apple	Free	Primary measurement	Data collected and linked to your identity	Brand-specific wearable	ECG	chest	continously measuring	Continuous	personal trends	Time domain metrics	RMSSD	Yes	Not needed	scientific references	biofeedback through exercises	Yes
Livity: Sleep & Health Tracker	Martunas Narijauskas	2024	2026	30K	Apple	Free with in-app purchases	Aggregator	Data collected but not linked to your identity	apple health compatible device	Multiple sensors	multiple	HRV measurement from apple health	Continuous	personal trends	Time domain metrics	SDNN (apple)	No	Not needed	scientific references	recovery 0-100%, based on HRV, RHR, Resp and more. Daily training guidance	No
Me - Make health intuitive	弨 刘	2023	2026	<5K	Apple	Free with in-app purchases	Aggregator	Data not collected	apple watch	PPG	wrist	Measurement done by Apple	Continuous	personal trends	Time domain metrics	SDNN (apple)	No	Not needed	No	No context	No
Meo Health	Meo Health	2024	2025	no estimate	Google	Free with in-app purchases	Primary measurement	Data collected but is encrypted in transit	different devices or phone camera	Multiple sensors	multiple	biofeedback training					Yes		scientific references	coaching to increase HRV
MindBreath - Breathe meditation	Breathing exercises & Hrv	2021	2024	no estimate	Google	Free with in-app purchases	Primary measurement	Data collected but is encrypted in transit	phone camera	PPG	finger	every day, at any time, from aywhere	ultra short	personal trends	Time and frequency domain measurements	RMSSD, SDNN, PNN50, PNN100, HF, LF, HF/LF ratio	Yes			breathing exercises, energy and stress score
Mindfield eSense	Mindfield Biosystems Ltd.	2016	2025	<5K	Apple	Free with in-app purchases	Primary measurement	Data not collected	Brand-specific wearable	ECG	chest	Measuring during activy/rest	long	personal trends	Time and frequency domain measurements	RR intervals, SDNN, RMSSD, pNN50, LF, HF, LF/HF ratio, VLF	Yes	No	scientific references	HRV score metric + biofeedback training	Yes
Moodji: Health & Mood Tracker	Flowzland Inc.	2024	2026	<5K	Apple	Free with in-app purchases	Aggregator	Data collected but not linked to your identity	apple watch	PPG	wrist	meaurement done by apple	Continuous	personal trends	Time domain metrics		Yes		scientific references	hourly mood state
MoodWatch - Stress Watch	岳佳 高	2023	2026	no estimate	Apple	Free with in-app purchases	Aggregator	Data not collected	apple watch	PPG	wrist				time domain metrics					stress score
Morpheus Training	Morpheus Labs	2018	2024	no estimate	Google	Free	Primary measurement	Data collected but is encrypted in transit	Brand-specific wearable	ECG	chest	preferably in the morning	ultra short	personal trends	Time domain metrics	RMSSD and normalization technique to output final number	Yes	No	No	recovery 0-100% based on HRV	No
My Autonom Health	Autonom Health GesundheitsbildungsGmbH	2019	2020	<5k	Google	Free	Primary measurement	Data collected but is encrypted in transit	Bluetooth ECG HRM or brand-specific wearable	Multiple sensors	chest	continously measuring	Continuous	personal trends	Time domain metrics	R-R intervals	Yes	Yes	scientific references	recommondations for improving HRV	On request
My Pulse: Heart Rate Monitor	CheeseJoy Apps	2024	2025	<5K	Apple	Free with in-app purchases	Hybrid	Cross-application tracking permitted; non-identifiable data may be collected	apple watch or phone camera	Multiple sensors	multiple				Time domain metrics					heart health score
Neuropeak Pro	Neuropeak Pro, LLC	2021	2025	<5K	Apple	Free with in-app purchases	Primary measurement	Cross-application tracking permitted; identifiable and non-identifiable data may be collected	Brand-specific wearable	ECG	chest	HRV measuring for optimizing breathing	long	personal trends	Time and frequency domain measurements	LF, HF, RMSSD, SDNN, Lf/HF ratio, RR intervals, PNN50	No	Yes	scientific references	28 days breathing plan to optimize HRV breathing	Yes
ONVY - Health Coaching with AI	ONVY HealthTech Group GmbH	2022	2026	<5K	Apple	Free with in-app purchases	Aggregator	Cross-application tracking permitted; identifiable and non-identifiable data may be collected	Bluetooth HRM	Multiple sensors	multiple	Measurement depends on specific device	device dependent	personal trends	Time domain metrics	RMSSD	Yes	Not needed	scientific references	Ai tool or impact on recovery score	No
Optimal HRV	Optimal, LLC	2020	2026	<5K	Apple / Google	Free with in-app purchases	Primary measurement	Data not collected	Brand-specific wearable	PPG	Arm	morning or anytime, breathe normally and keep position consistent	ultra short	personal trends	Time and frequency domain measurements	RMSSD, SDNN, LF, HF, VLF	Yes	Yes	No	improve HRV with breathing exercises	Yes
OtterLife: AI Health Tracker	Shanghai Ruoyou Network Technology Co., Ltd.	2024	2026	90K	Apple	Free with in-app purchases	Aggregator	Cross-application tracking permitted; identifiable and non-identifiable data may be collected	apple watch	PPG	wrist	Measurement done by Apple	Continuous	personal trends	Time domain metrics	RMSSD	No	Not needed	No	stress level calculated and HRV category based on baseline	via apple health
Oura	Oura Health Oy	2016	2026	270K/20K	Apple / Google	Free	Primary measurement	Collection of both identifiable and non-identifiable data	Brand-specific wearable	PPG	finger	nightime HRV, average from 5min samples	Continuous	personal trends	Time domain metrics	RMSSD	Yes	Not needed	product-specific validation	readiness score based on HRV, HRV balance and daytime stress score. AI advisor	Yes
Paced Breathing	Paced Breathing LLC	2012	2026	<5K	Google	Free with in-app purchases	Primary measurement	Data collected but is encrypted in transit	bluetooth HRM	Multiple sensors	chest	paced breathing session	long	personal trends	Time domain metrics	RMSSD, SDNN	No	Yes	scientific references	coherence score	No
PeakWatch: AI Fitness Coach	Future Artifact Labs	2024	2026	85K	Apple	Free with in-app purchases	Aggregator	Cross-application tracking permitted; non-identifiable data may be collected	Apple Watch	PPG	wrist	Measurement by Apple					Yes	Not needed		Body battery, stress, recovery and exertion scores
Polar Flow	Polar Electro Oy	2013	2026	50K/20K	Apple / Google	Free with in-app purchases	Primary measurement	Collection of both identifiable and non-identifiable data	Brand-specific wearables	PPG	multiple	during sleep	Continuous	personal trends	Time domain metrics	RMSSD	Yes	Not needed	scientific references	nightly recharge score and ANS charge	Yes
Professional HRV	SweetWater Health	2023	2023	no estimate	Apple	One-time Purchase	Primary measurement	Data collected but not linked to your identity	bluetooth ECG HRM	ECG	multiple	morning measurement	ultra short	personal trends	Time and frequency domain measurements	32 different HRV metrics LF, HF, LF/HF, RMSSD, SDNN	Yes	Yes	scientific references	stress levels, resilience and balance score	Yes
Pulse HRV by Camera BLE ECG	ECG for Everybody	2017	2025	no estimate	Google	Free	Primary measurement	Data collected but is encrypted in transit	Phone camera, ECG or BLE	Multiple sensors	multiple	breathing session	ultra short	personal trends	Time domain, frequency domain, and non-lineair measurements	rMSSD, SDSD, SDNN, PNN50, LF, HF, LF/HF, pointcare plot	Yes			try to have rMSSD >40ms, coherence score
Pulsebit: Heart Rate Monitor	Gototop LTD	2021	2026	<5K	Apple / Google	Free with in-app purchases	Hybrid	Cross-application tracking permitted; non-identifiable data may be collected	phone camera or apple watch	Multiple sensors	multiple				time domain metrics	RMSSD	Yes			stress level 0-100%	Yes
PulseTrackr: Heart Rate & HRV	SINGATOP	2023	2026	110K	Apple	Free with in-app purchases	Primary measurement	Cross-application tracking permitted; identifiable data may be collected.	phone camera	PPG	finger				Time domain metrics			Yes		stress levels
Rhythm SYNC	Scosche	2018	2026	no estimate	Google	Free	Primary measurement	Data collected but is encrypted in transit	brand-specific wearable	PPG
Samsung Health	Samsung Electronics Co., Ltd	2015	2026	260K	Google	Free	Aggregator	Data collected but is encrypted in transit	Brand-specific wearable	PPG	multiple								scientific references
SelfLoops HRV	SELFLOOPS	2014	2026	<5K	Apple / Google	Free	Aggregator	Data collected but not linked to your identity	bluetooth HRM	Multiple sensors	multiple	Measurement depends on specific device	device dependent	parameters	Time domain metrics	SNND, RMSSD, AVNN, pNN50, ln(RMSSD)x20	No	No	No	No context	Yes
Sleep as Android Unlock	Petr Návlevka (Urbandroid)	2011	2025	no estimate	Google	One-time Purchase	Aggregator	Data not collected	bluetooth HRM	Multiple sensors	multiple	Measurement depends on specific device	device dependent	personal trends	Time domain metrics	depends on specific device	Yes	No	scientific references	No context	Yes
Sleep as Android: Smart alarm	Petr Návlevka (Urbandroid)	2011	2026	35K	Google	Free with in-app purchases	Aggregator	Data collected but is encrypted in transit	bluetooth HRM	Multiple sensors	multiple	Measurement depends on specific device	device dependent	personal trends	Time domain metrics	depends on specific device	Yes	No	scientific references	No context	Yes
Sleep Details	Sydvesti Oy	2021	2026	<5K	Apple	Free with in-app purchases	Aggregator	Data not collected	apple watch	PPG	wrist	Measurement done by Apple	Continuous	personal trends	Time domain metrics	SDNN (apple)	Yes	Not needed	No	Ai support	via apple health
Slimiot HRV	Plawat	2023	2023	no estimate	Google	Free	Primary measurement	Data not collected		Multiple sensors	multiple				Time domain, frequency domain, and non-lineair measurements	SDNN, RMSSD, PNN50, LF/HF, SD1, SD2				stress index
Sonar - Health & Performance	Sonar Health, Inc.	2022	2026	<5K	Apple	Free with in-app purchases	Primary measurement	Collection of both identifiable and non-identifiable data	combination devices	Multiple sensors	multiple	continously measuring	Continuous	personal trends	Time domain metrics		Yes			recovery 0-100% based on HRV, strain, stress, energy
Spandan-ECG/EKG on smartphone	Sunfox Technologies Private Limited	2019	2026	no estimate	Google	Free	Primary measurement	Data collected but is encrypted in transit	spandan ECG monitor	ECG	chest				time and frequenc domain measurements	SDANN, SDNN, RMSSD, NN50, LF, HF, LF/HF			Yes	stress coping ability	Yes
Stress Check: Health Monitor	林月 张	2024	2024	<5K	Apple	Free with in-app purchases	Aggregator	Data not collected	apple watch	PPG	wrist	measurement done by apple	Continuous	personal trends	Time domain metrics					Ai advice, stress score
Stress Monitor - Moodpress	Yuanbo Tech LLC	2021	2026	<5K	Apple / Google	Free with in-app purchases	Aggregator	Data not collected	apple watch	PPG	wrist	Measurement done by Apple	Continuous	normal range	Time domain metrics		Yes	Not needed		stress and energy scores, body battery
Stress Monitor & HRV Tracker	小珍 田	2024	2024	no estimate	Apple	Free with in-app purchases	Aggregator	Data not collected	apple watch	PPG	wrist	measurement done by apple			Time domain metrics					stress status
Stress Monitor for Watch	ActiveAce LLC	2020	2026	<5k	Apple	Free with in-app purchases	Aggregator	Cross-application tracking permitted; non-identifiable data may be collected	apple watch	PPG	wrist	measurement done by apple	Continuous	personal trends	Time domain metrics	Time domain metrics	Yes	Not needed	No	insights based on personal baseline, stress heatmap, stress scores based on HRV	No
Stress Tracker: HRV Monitor	登梅 杨	2023	2024	<5K	Apple	Free with in-app purchases	Aggregator	Data collected but not linked to your identity	apple watch	PPG	wrist	measurement done by apple	Continuous	personal trends	Time domain metrics					Ai advice, stress score
StressEraser Pro	Landelijk Centrum Stressmanagement	2016	2023	no estimate	Apple	Free	Primary measurement	Data not collected	Brand-specific wearable	PPG	ear	3x day	flexible	beat pattern	Frequency domain metrics	HF, LF, VLF	No	No	scientific references	try to improve resonance breathing	Yes
StressFace: HRV Stress Tracker	Yingchi Wang	2021	2025	<5K	Apple	Free with in-app purchases	Aggregator	Data collected but not linked to your identity	apple watch	PPG	wrist	Measurement done by Apple	Continuous	personal trends	Time domain metrics	SDNN (apple)	Yes	Not needed	No	stress level based on HRV	No
StressWatch: AI Stress Monitor	One Hundred Bad Ideas Limited	2023	2026	450K	Apple	Free with in-app purchases	Aggregator	Cross-application tracking permitted; identifiable and non-identifiable data may be collected	apple watch	PPG	wrist	Measurement done by Apple	Continuous	personal trends	Time domain metrics	RMSSD	Yes	Not needed	scientific references	continously calculate stress levels based on HRV	Yes
Sweetbeat HRV	SweetWater Health	2014	2025	no estimate	Apple	One-time Purchase	Primary measurement	Collection of both identifiable and non-identifiable data	bluetooth ECG HRM	ECG	multiple	morning measurement	ultra short	personal trends	Time and frequency domain measurements	LF/HF, LF, HF, RMSSD, SDNN,	Yes	Yes	scientific references	daily training guidance based on HRV, stress levels	Yes
SweetBeat HRV Classic	SweetWater Health	2023	2023	no estimate	Apple	One-time Purchase	Primary measurement	Collection of both identifiable and non-identifiable data	bluetooth ECG HRM	ECG	multiple	morning measurement	ultra short	personal trends	Time and frequency domain measurements	LF/HF, LF, HF, RMSSD, SDNN,	Yes	Yes	scientific references	daily training guidance based on HRV, breathing exercises	Yes
Training Today	Betoli Ltd	2020	2026	<5K	Apple	Free with in-app purchases	Aggregator	Data not collected	apple watch	PPG	wrist	Measurements done by Apple	Continuous	personal trends	Time domain metrics	SDNN (apple)	No	Not needed	scientific references	Readiness to train based on HRV, notification if RTT drops under 4-day average	via apple health
Ultrahuman	ULTRAHUMAN HEALTHCARE PRIVATE LIMITED	2020	2026	10K	Apple / Google	Free with in-app purchases	Primary measurement	Collection of both identifiable and non-identifiable data	brand-specific wearable	PPG	finger	continously measuring	Continuous	personal trends	Time domain metrics		Yes	No	scientific references	dynamic recovery
Vagus Nerve Reset: NEUROFIT	Xama Technologies, Inc.	2022	2025	<5K	Apple	Free with in-app purchases	Hybrid	Data collected and linked to your identity	phone camera or apple watch	Multiple sensors	multiple						Yes			balance score, breathing exercises
Varia - Measure Pulse & HRV	Jaskaran Singh	2023	2023	no estimate	Apple	Free with in-app purchases	Primary measurement	Data not collected	phone camera	PPG	finger				time domain metrics			Yes
Visible: Pacing for illness	Visible Health Inc.	2022	2026	<5K	Apple / Google	Free	Primary measurement	Collection of both identifiable and non-identifiable data	Brand-specific wearable or phone camera	Multiple sensors	multiple	continously measuring or morning check in	device dependent	personal trends	Time domain metrics	RMSSD, SDNN	Yes		scientific references	HRV guided breathing, morning stability score	Yes
Vital Science by Biostrap	Biostrap	2023	2025	no estimate	Google	Free	Primary measurement	Data not collected	Brand-specific wearable	Multiple sensors	multiple	sit down comfortably and breathe normally	ultra short	personal trends	Time domain, frequency domain, and non-lineair measurements	RMSSD (MS), mean RR, SDNN, LF, HF, LF/HF	Yes	Yes	product-specific validation	Recovery score based on daily values HRV compared to a 5-30 day baseline. ANS balance score	Yes
Vitalmonitor	VIITA Holding GmbH	2013	2025	no estimate	Google	Free	Primary measurement	Data collected but is encrypted in transit	Vitalmonitor Pro or FLOW HRV	ECG	chest	morning measurement, sitting with your back leaning	ultra short	personal trends	Time domain metrics	R-R intervals			scientific references	recovery statys, training recommendations, stress score
Watch ECG Pro - Deep Analysis	Shenzhen Plus1Health Technology Co., Ltd	2023	2025	<5K	Apple	Free with in-app purchases	Hybrid	Cross-application tracking permitted; non-identifiable data may be collected	apple watch or ECG patch	Multiple sensors	multiple										Yes
WearHeart	he ming	2017	2025	no estimate	Google	Free	Aggregator	Data not collected	smartwatch	PPG	wrist									HRV health index
Wellbeing: Mental&Heart Health	Appify App	2023	2024	<5K	Apple	Free with in-app purchases	Primary measurement	Cross-application tracking permitted; identifiable data may be collected.	phone camera	PPG	Finger				Time domain metrics					energy score
Wellhero: Stress & Recovery	Appbloom LLC	2023	2026	<5K	Apple	Free with in-app purchases	Aggregator	Collection of both identifiable and non-identifiable data	bluetooth HRM, apple watch or phone camera	Multiple sensors	multiple	same time each day	device dependent	personal trends	Time and frequency domain measurements	R-R intervals, RMSSD, SDNN, PNNi50, MeanNN, Amo50, CV, MxDMn, Mode	Yes	Yes	scientific references	daily insights and advice with scientific based tips, recovery, stress based on HRV	On request
Wellmy - Heart Rate Monitor	AirShape	2023	2026	110K	Apple	Free with in-app purchases	Primary measurement	Cross-application tracking permitted; identifiable data may be collected.	phone camera	PPG	finger				time domain metrics	R-R intervals, SDNN, RMSSD			Yes	health and stress score
Welltory: Health, Heart Rate	Welltory Inc	2016	2026	75K	Apple	Free with in-app purchases	Hybrid	Cross-application tracking permitted; non-identifiable data may be collected	apple watch, bluetooth HRM or phone camera	Multiple sensors	multiple	Measurement depends on specific device	device dependent	personal trends	Time and frequency domain measurements	SDNN, RMSSD, pNN50, LF, HF	Yes	Yes	product-specific validation	wellness, resilience, balance and stress based on HRV, coherence score	Yes
WellTra.AI: Health Tracker App	ABKO GROUP LLC	2024	2026	<5K	Apple	Free with in-app purchases	Primary measurement	Cross-application tracking permitted; identifiable data may be collected.	facescanning	face scan	face									wellness score	Yes
wHealth Dashboard	Jean-Philippe Reynaud	2016	2025	no estimate	Apple	Purchase with in-app purchases	Aggregator	Data not collected	apple watch	PPG	wrist	Measurement done by Apple	Continuous	personal trends	Time domain metrics	SDNN (apple)		Not needed		No context	Yes
WHOOP	Whoop Incorporated	2015	2026	250K	Apple	Free	Primary measurement	Collection of both identifiable and non-identifiable data	Brand-specific wearable	PPG	wrist	nightime measuring	Continuous	personal trends	Time domain metrics	RMSSD	Yes	Not needed	product-specific validation	recovery and stress score based on HRV. Breathing exercises	Yes
Yudemon HRV	Yudemon LLC	2022	2026	<5K	Apple	Free with in-app purchases	Primary measurement	Data collected but not linked to your identity	ECG based heart rate monitor	ECG	chest	resonance breathing app	flexible	beat pattern	Time domain metrics				scientific references	breathing exercises
Ziva: Personalized Wellness	Ziva Health inc	2024	2025	no estimate	Google	Free with in-app purchases	Aggregator	Data collected but is encrypted in transit	different wearables	Multiple sensors	multiple						Yes			stress, recovery and energy score
